# Supplementary material for: Identification and validation of efferocytosis-related biomarkers for the diagnosis of metabolic dysfunction-associated steatohepatitis based on bioinformatics analysis and machine learning
Source: Front Immunol. 2024 Oct 21;15:1460431. doi: 10.3389/fimmu.2024.1460431 (PMC11532026; doi:10.3389/fimmu.2024.1460431)
Supplement: Supplementary file 1 [file DataSheet1.csv]

SYMBOL
CASP3
CASP7
CASP1
PANX1
P2RY2
P2RY6
P2RY12
SPHK1
SPHK2
S1PR1
PLA2G6
ABCA1
GPR132
ADAM17
ADAM10
CX3CL1
CX3CR1
NFATC2
NFATC1
NFATC3
NFATC4
HIF1A
ARNT
EPO
EPOR
JAK2
MAPK1
MAPK3
CEBPB
PPARG
RXRA
MFGE8
GAS6
MERTK
CD36
THBS1
MAP2K1
MAP2K2
PTGS2
PTGER2
PTGER4
DNMT3A
CREB1
TGFB1
ATP2A1
ATP2A3
ATP2A2
CAMK2A
CAMK2D
CAMK2B
CAMK2G
MAPK11
MAPK12
MAPK13
MAPK14
MAPKAPK2
ALOX5
ALOX15
DUSP4
DUSP2
DUSP7
DUSP8
DUSP5
DUSP16
ANO6
ANO3
ANO4
ANO5
ANO7
ANO9
BSG
XKR8
XKR9
XKR7
XKR4
XKR6
ATP8A1
ATP8A2
ATP11B
ATP11A
ATP11C
TMEM30A
PROS1
ITGAV
ITGB3
ITGB5
AXL
TYRO3
ADGRB1
TIMD4
HAVCR1
HAVCR2
AGER
STAB1
STAB2
PTK2
BCAR1
CRK
CRKL
ELMO1
DOCK1
RAC1
ADAM9
CALR
C1QA
C1QB
C1QC
LRP1
MEGF10
MEGF11
SCARF1
GULP1
RAB17
RAB5A
RAB5B
RAB5C
TGFBRAP1
VPS8
VPS11
VPS16
VPS18
VPS33A
RAB14
VPS39
VPS41
RAB7A
RAB7B
SLC66A1
ARG2
ARG1
ODC1
CH25H
NR1H3
NR1H2
CPT1A
CPT1B
CPT1C
UQCRFS1
SIRT1
PBX1
IL10
LIPA
PLA2G15
PPARD
SLC2A1
SLC16A1
SGK1
CD47
CD24
PECAM1
SIGLEC10
SIRPA
SIRPG
SIRPB1
PTPN6
PTPN11
CD300LF
PLAUR
MIAT
SMAD5-AS1
HMGB1
RHOA
CD274
PLG
MIR34A
FN1
SCARB1
PHACTR1
KNG1
TGM2
CD14
GABARAP
S1PR5
IL33
DYNLT1
MIR126
ST2
MPO
NLRP3
ANXA1
FPR2
MSR1
WDFY3
LINC02605
SIRT6
SERPINA1
PLCG1
VTN
ABCG1
ABCC11
EDIL3
MIR148B
MEG8
CERNA3
SMILR
LINC01150
APOE
IGF2R
NCF1
RMRP
TREM2
UCP2
ACKR2
MBL2
MIR21
NRP2
TGFB3
IL6
TLR9
PLGRKT
MIR7-3HG
C3
GATA2
ANXA2
ALOX12
IFNB1
XRCC4
QPCTL
ARHGEF33
MIR33A
MIR33B
TMEM256-PLSCR3
PWAR1
LINC01672
PWAR6
SOD2-OT1
PGR-AS1
TRE-TTC3-1
LOC106694316
MTOR
ELANE
NFE2L2
TLR3
ALDH2
GAPDH
IL1RN
IL6R
CLU
IL1B
ANG
IRF3
NTN1
TNFSF13B
EGLN3
LGALS3
NRF1
SFTPD
UBE2D3
ALOX15B
LGR6
GPR101
FGL2
GPR18
ID3
CD5L
SIAH2
FPR3
GAS5
MIRLET7D
MIR125A
MIRLET7C
MIR216A
LINC01587
MIR409
SNHG14
MIR379
MIR190B
RAB4B-EGLN2
MIR1293
PWAR4
TRA-TGC7-1
MBL3P
